# Supplementary material for: Pharmacological Prevention of Neonatal Opioid Withdrawal in a Pregnant Guinea Pig Model
Source: Front Pharmacol. 2021 Feb 25;11:613328. doi: 10.3389/fphar.2020.613328 (PMC7953910; doi:10.3389/fphar.2020.613328)
Supplement: Supplementary file 3 [file datasheet2.zip]

Archive with 2 entries (2 files):
- Supplemental Movie S2.mov
- __MACOSX/._Supplemental Movie S2.mov
